# Supplementary material for: Anti-Diabetic Effect of Soy–Whey Dual-Protein on Mice with Type 2 Diabetes Mellitus Through INS/IRS1/PI3K Signaling Pathway
Source: Foods. 2025 Jun 16;14(12):2115. doi: 10.3390/foods14122115 (PMC12192230; doi:10.3390/foods14122115)
Supplement: Supplementary file 1 [file foods-14-02115-s001.zip]

Archive with 1 entries (1 files):
- foods-3672706-supplementary.pdf
